# Supplementary material for: Green Jobs: Bibliometric Review
Source: Int J Environ Res Public Health. 2023 Feb 7;20(4):2886. doi: 10.3390/ijerph20042886 (PMC9961274; doi:10.3390/ijerph20042886)
Supplement: Supplementary file 1 [file ijerph-20-02886-s001.zip]

Archive with 1 entries (1 files):
- ijerph-2193337-supplementary.pdf
